# Supplementary material for: The Impact of Boron Compounds on the Structure and Ionic Conductivity of LATP Solid Electrolytes
Source: Materials (Basel). 2024 Aug 3;17(15):3846. doi: 10.3390/ma17153846 (PMC11313301; doi:10.3390/ma17153846)
Supplement: Supplementary file 1 [file materials-17-03846-s001.zip]

Archive with 1 entries (1 files):
- materials-3070464-supplementary.pdf
